# Supplementary material for: Protection against lethal canine distemper virus infection by a dual epitope-targeting synthetic antibody
Source: Nat Commun. 2026 Jan 7;17:103. doi: 10.1038/s41467-025-67600-z (PMC12780139; doi:10.1038/s41467-025-67600-z)
Supplement: Supplementary file 3 — Supplementary Data [file 41467_2025_67600_MOESM3_ESM.xlsx]

## Sheet: Supplementary Data 1
	Supplementary Data 1: Polar and hydrophobic interactions in CDV-H/Nb H7 and CDV-H/Nb H9.
		Interaction pair		Location
		CDV-solH	Nb H7	Nb H7
	Polar interactions	R484	D27(O)	CDR 1
		S497(O)	Q108	CDR 3
		Q498	L105(O)	CDR 3
		M500(O)	A39(N)	CDR 1
		D501	R59(N)	CDR 2
		R529	A60(O)	CDR 2
		Y539	R59	CDR 2
		A544(O)	N79	FR3
		CDV-solH	Nb H9	Nb H9
		S173	L107(O)	CDR 3
		S173	Q108	CDR 3
		D262	R100	CDR 3
		E276(N)	F29(O)	CDR 1
		G324(O)	S105	CDR 3
	Hydrophobic interactions	CDV-solH	Nb H7	Nb H7
		Y387	F29	CDR 1
		L460	A33	CDR 1
		L460	F37	CDR 1
		L479	A33	CDR 1
		I494	I34	CDR 1
		CDV-solH	Nb H9	Nb H9
		P169	I103	CDR 3
		P169	A106	CDR 3
		S176	P109	CDR 3
		R258	P109	CDR 3
		V273	F29	CDR 1
		A325	A106	CDR 3
		P327	Y104	CDR 3
		M328	S105	CDR 3
	CDR: complementary-determining region; FR: framework region.
	When amino acid residues (one letter code) are interacting with their main-chain carbonyl oxygen or nitrogen atom, then they are additionally labeled with (O) or (N).

## Sheet: Supplementary Data 2
	Supplementary Data 2: Comparison of Nb H7-targeted epitope between different CDV and MeV strains
	CDV Lineage	AM2 (A75/17)	AM2 (5804P)	AM 1 (OL)	AS1	AS2	EU	EW	EU/SAM1	SAM2	SAM3	AFRICA	ARCTIC	MeV_IC-B	MeV_Edmonston
	Epitope Nb H7	Y387	Y387	Y387	Y387	Y387	Y387	Y387	Y387	Y387	Y387	Y387	Y387	Y391Q	Y391Q
		L460	L460	L460V	L460	L460	L460	L460	L460	L460	L460	L460	L460	L464	L464
		L479	L479	L479	L479	L479	L479	L479	L479	L479	L479	L479	L479	L483F	L483F
		R484	R484	R484W	R484	R484	R484	R484	R484	R484	R484	R484	R484	R488K	R488K
		I494	I494	I494	I494	I494	I494	I494	I494	I494	I494	I494	I494	I498T	I498T
		S497	S497	S497	S497	S497	S497	S497	S497	S497	S497	S497	S497	S501P	S501P
		Q498	Q498	Q498	Q498	Q498	Q498	Q498	Q498	Q498	Q498	Q498	Q498	Q502A	Q502A
		M500	M500	M500I	M500	M500	M500	M500	M500	M500	M500	M500	M500	M504V	M504V
		D501	D501	D501	D501	D501	D501	D501	D501	D501	D501	D501	D501	D505	D505
		R529	R529	R529	R529	R529	R529	R529	R529	R529	R529	R529	R529	R533	R533
		Y539	Y539	Y539	Y539	Y539	Y539	Y539	Y539	Y539	Y539	Y539	Y539	Y543	Y543
		A544	A544T	A544T	A544T	A544T	A544T	A544T	A544T	A544T	A544S	A544T	A544T	A548S	A548S
	# aa difference		1	4	1	1	1	1	1	1	1	1	1	8	8
	Analyzed CDV and MeV strains (GenBank accession number); AM2: America 2 (AAD49703.1); AM1: America 1 (AAK54669.1); AS1: Asia 1 (BAM15593.1); AS2: Asia 2 (BAF03635.1); EU: Europe (ABF55673.1)
	EW: European Wildlfe (ABB51156.1); EU/SAM1: Europe / South America 1 (Z47761.1); SAM2: South America 2 (ACJ23367.1); SAM 3: South America 3 (AHZ01287.1); Africa (ACS36508.1); Arctic (AGS58503.1); MeV: Measles virus IC-B (NP_056923.1), Edmonston (AAA75500.1).
	aa mutations are highlighted in red.
	# aa: amino acids.

## Sheet: Supplementary Data 3
	Supplementary Data 3: Comparison of Nb H9-targeted epitope between different CDV and MeV strains
	CDV Lineage	AM2 (A75/17)	AM2 (5804P)	AM 1 (OL)	AS1	AS2	EU	EW	EU/SAM1	SAM2	SAM3	AFRICA	ARCTIC	MeV_IC-B	MeV_Edmonston
	Epitope Nb H9 Protomer 1	P169	P169	P169	P169	P169	P169	P169	P169	P169	P169	P169	P169	P169S	P169S
		S173	S173	S173	S173	S173	S173	S173	S173	S173	S173	S173	S173	S173E	S173E
		S176	S176	S176	S176	S176	S176	S176	S176	S176	S176	S176	S176	S176A	S176T
		R258	R258	R258	R258	R258	R258	R258	R258	R258	R258	R258	R258	R262N	R262N
		D262	D262N	D262	D262	D262	D262N	D262	D262N	D262	D262	D262	D262	D266G	D266G
	Epitope Nb H9 Protomer 2	V273	V273	V273	V273	V273	V273	V273	V273	V273	V273	V273	V273I	V277E	V277E
		E276	E276	E276	E276V	E276	E276	E276	E276	E276	E276	E276	E276	E280V	E280V
		G324	G324	G324W	G324	G324	G324	G324	G324	G324W	G324	G324	G324	G328K	G328K
		A325	A325	A325	A325	A325	A325	A325	A325	A325G	A325	A325	A325	A329S	A329S
		P327	P327	P327	P327	P327	P327	P327	P327	P327	P327	P327	P327	P331T	P331T
		M328	M328	M328	M328	M328	M328	M328	M328	M328	M328	M328	M328	M332D	M332D
	# aa difference		1	1	1	0	1	0	1	2	0	0	1	11	11
	Analyzed CDV and MeV strains (GenBank accession number); AM2: America 2 (AAD49703.1); AM1: America 1 (AAK54669.1); AS1: Asia 1 (BAM15593.1); AS2: Asia 2 (BAF03635.1); EU: Europe (ABF55673.1)
	EW: European Wildlfe (ABB51156.1); EU/SAM1: Europe / South America 1 (Z47761.1); SAM2: South America 2 (ACJ23367.1); SAM 3: South America 3 (AHZ01287.1); Africa (ACS36508.1); Arctic (AGS58503.1); MeV: Measles virus IC-B (NP_056923.1), Edmonston (AAA75500.1).
	aa mutations are highlighted in red.
	# aa: amino acids.

## Sheet: Supplementary Data 4
	Supplementary Data 4: Amino acid sequence identities of H protein of different CDV strains
	CDV Lineage	Full-length protein	Stalk	Neck	Head
	AM2 (A75/17)	1	1	1	1
	AM2 5804P	97.5 %	99.0%	97.0%	97.4%
	AM 1 OP	92.7%	99.0%	84.8%	91.8%
	AS1	95.9%	1	84.8%	96.2%
	AS2	94.2%	93.8%	93.9%	94.3%
	EU	97.5%	99.0%	1	97.1%
	EW	96.1%	1	97.0%	95.2%
	EU/SAM1	97.0%	99.0%	93.9%	96.9%
	SAM2	95.9%	96.9%	1	95.2%
	SAM3	95.2%	96.9%	1	94.5%
	AFRICA	95.2%	97.9%	93.3%	95.0%
	ARCTIC	94.7%	96.9%	97.0%	94.0%
	Overall	93.5%	99.0%	90.9%	93.5%
	Analyzed CDV strains (GenBank accession number); AM2: America 2 (AAD49703.1); AM1: America 1 (AAK54669.1); AS1: Asia 1 (BAM15593.1); AS2: Asia 2 (BAF03635.1); EU: Europe (ABF55673.1)
	EW: European Wildlfe (ABB51156.1); EU/SAM1: Europe / South America 1 (Z47761.1); SAM2: South America 2 (ACJ23367.1); SAM 3: South America 3 (AHZ01287.1); Africa (ACS36508.1); Arctic (AGS58503.1).

## Sheet: Supplementary Data 5
	Supplementary Data 5: Amino acid sequence identities of H protein of different morbilliviruses
	Morbillivirus	Full-length protein	Stalk	Neck	Head
	CDV (A75/17)	1	1	1	1
	MeV	35.4%	50.0%	12.1%	33.7%
	PPRV	36.0%	50.0%	12.1%	34.6%
	RPV	37.7%	46.9%	9.2%	37.0%
	PDV	74.1%	86.5%	45.5%	74.0%
	CeMV	43.0%	55.2%	24.2%	42.0%
	FeMV	18.3%	26.3%	8.3%	17.1%
	Overall	37.0%	52.6%	15.7%	34.7%
	Analyzed morbillivirus strains (GenBank accession number); CDV: Canine distemper virus (AAD49703.1); MeV: Measles virus (NP_056923.1);
	PPRV: Peste-des-petits-ruminants virus (CAJ01700.1); RPV: Rinderpest virus (QJD08996.1);
	PDV: Phocine distemper virus (BAA01207.1); CeMV: Cetacean morbillivirus (AYR16898.1);
	FeMV: FeMV: Feline morbillivirus (WKD80539.1).

## Sheet: Supplementary Data 6
	Supplementary Data 6: Cryo-EM data collection, refinement and validation statistics.
	Data collection and processing			Structure Validation
	Microscope	Titan Krios G4		Software		Phenix 1.21.2-4519
	Voltage (kV)	300		Model composition
	Camera	Falcon 4i			Non-hydrogen atoms	20,375
	Magnification	165,000x			Protein residues	2,610
	Pixel size (Å)	0.73			Ligands	4x NAG
	Energy filter	Selectris		MolProbity score		1.95
	Energy filter slit width (eV)	20		All-atom clashscore		9.37
	Collection software	Smart EPU		Rotamer
	Defocus range (µm)	-0.8 to -2.5			Favored (%)	90.91
	Movies recorded	9,162			Allowed (%)	8.25
	Raw eer frames per movie	666			Outliers (%)	0.88
	Cumulative exposure (e-/Å2)	30		Ramachandran
					Favored (%)	92.97
	Map Refinement				Allowed (%)	7.03
	Processing Software	Gctf v1.6			Outliers (%)	0
		cryOLO v1.5		Z-Score		-1.32 ± 0.16
		Relion v4		r.m.s.d
		CryoSPARC v4.2			Bond length (Å)	0.005
	Initial particle images (no.)	304,110			Bond angles (°)	1.024
	Final particle images (no.)	118,721		Mean B factor
	Symmetry imposed	C1			Protein (Å2)	57.5
	0.143 FSC half map resolution (Å)	4.3 (full)			Ligands (Å2)	68
		3.1 (dimer I)		Cβ outliers (%)		0
		3.4 (dimer II)		EM-Ringer score		2.19
	Map sharpening B-factor (Å2)	100.2 (full)
		98.2 (dimer I)
		91.2 (dimer II)
	Abbreviations: eer, electron-event representation; NAG, N-acetylglucosamine

## Sheet: Supplementary Data 7
	Supplementary Data 7: Impact of selected mutations in the CDV H protein on Nb H7, H9 and H7-H9.
	Nanobody H7
			D262N			V273I			E276V			G324W			A325G			G324W/A325G			L460V			R484W			M500I			A544S			A544T			S546Y			A75/17 Hwt
	µg/mL	mM	mean (%)	STD (%)	Significance	mean (%)	STD (%)	Significance	mean (%)	STD (%)	Significance	mean (%)	STD (%)	Significance	mean (%)	STD (%)	Significance	mean (%)	STD (%)	Significance	mean (%)	STD (%)	Significance	mean (%)	STD (%)	Significance	mean (%)	STD (%)	Significance	mean (%)	STD (%)	Significance	mean (%)	STD (%)	Significance	mean (%)	STD (%)	Significance	mean (%)	STD (%)
	0	0	100	17.309	ns	100	20.2084	ns	100	16.5262	ns	100	16.1983	ns	100	10.9571	ns	100	8.16559	ns	100	13.8079	ns	100	21.5947	ns	100	13.0965	ns	100	14.1536	ns	100	13.9716	ns	100	16.2682	ns	100	11.2075
	0.025	1.9	94.3381	19.0262	ns	94.4961	11.1245	ns	99.0613	12.9759	ns	89.1281	17.5795	ns	96.2259	10.4239	ns	95.7598	8.06022	ns	104.132	11.2389	ns	98.4526	28.2184	ns	88.6563	8.10117	ns	94.3922	13.3721	ns	99.5151	13.6741	ns	104.429	13	ns	98.9821	14.668
	0.5	38.2	59.5676	15.281	ns	60.1916	8.1839	ns	57.2825	11.6298	ns	31.687	17.2545	ns	68.4121	12.4103	ns	37.1787	14.121	ns	65.0803	6.63201	ns	67.8017	22.739	ns	81.6924	12.827	**	47.7949	6.86839	ns	50.7754	21.7933	ns	65.2904	11	ns	44.009	8
	10	764.5	4.69946	17.9533	ns	5.1952	15.0951	ns	4.62475	6.35344	ns	5.9937	10.2713	ns	6.85572	8.73064	ns	4.35343	9.41577	ns	4.18311	21.5826	ns	4.78678	23.7231	ns	83.0915	13.351	****	4.79512	10.6358	ns	3.73845	14.0423	ns	27.6141	8	ns	4.69777	5
	Nanobody H9
			D262N			V273I			E276V			G324W			A325G			G324W/A325G			L460V			R484W			M500I			A544S			A544T			S546Y			A75/17 Hwt
	µg/mL	mM	mean (%)	STD (%)	Significance	mean (%)	STD (%)	Significance	mean (%)	STD (%)	Significance	mean (%)	STD (%)	Significance	mean (%)	STD (%)	Significance	mean (%)	STD (%)	Significance	mean (%)	STD (%)	Significance	mean (%)	STD (%)	Significance	mean (%)	STD (%)	Significance	mean (%)	STD (%)	Significance	mean (%)	STD (%)	Significance	mean (%)	STD (%)	Significance	mean (%)	STD (%)
	0	0	100	18.4982	ns	100	14.211	ns	100	8.18503	ns	100	11.5325	ns	100	7.81597	ns	100	9.80987	ns	100	12.1304	ns	100	17.4061	ns	100	33.9348	ns	100	12.1851	ns	100	23.474	ns	100	13.5007	ns	100	14.0604
	0.025	1.5	88.8104	13.3172	***	47.7836	12.2885	ns	48.5626	11.5023	ns	105.26	18.6411	****	87.25	10.915	**	102.496	13.5443	****	34.9872	18.8538	ns	45.5555	18.9026	ns	52.8237	13.2779	ns	52.3211	6.54284	ns	60.1892	22.7299	ns	31.8792	12	ns	42	9
	0.5	30.4	43.2009	11.2193	*	6.91648	10.5478	ns	7.30952	13.6341	ns	88.6559	20.072	****	31.8381	15.1352	ns	102.558	9.31472	****	5.53985	12.2178	ns	8.47441	18.6602	ns	6.83752	16.9798	ns	7.73594	18.568	ns	8.44156	22.4772	ns	4.80638	5	ns	7	10
	10	608.3	8.74847	7.29768	ns	6.41273	15.4867	ns	5.91144	18.2842	ns	62.7242	21.0192	****	9.81785	8.81529	ns	99.2696	11.9073	****	4.30881	17.5815	ns	5.59497	16.0252	ns	5.59501	11.327	ns	6.71982	10.1482	ns	7.12378	18.26	ns	4.61194	7	ns	4.71341	5
	Nanobody H7-H9
			M500I			G324W			G324W/A325G			S546Y			A75/17 Hwt
	µg/mL	mM	mean (%)	STD (%)	Significance	mean (%)	STD (%)	Significance	mean (%)	STD (%)	Significance	mean (%)	STD (%)	Significance	mean (%)	STD (%)
	0	0	100	11.1153	ns	100	7.68473	ns	100	10.4825	ns	100	14.3373	ns	100	12.2677
	0.025	0.83	79.523	14.0527	ns	88.4848	7.69453	ns	90.4463	6.71253	ns	78.3196	15	ns	71.1359	12
	0.5	16.6	13.9009	2.95851	ns	17.8349	1.37549	ns	64.0593	6.30779	****	2.57564	11	ns	5.78132	8
	10	332.6	6	1	ns	7	1	ns	7	2	ns	2.27074	14	ns	3.87543	8
	Quantitative cell-to-cell fusion inhibition assays.
	The indicated Nbs were added four hours post transfection of Vero cells with plasmids encoding the CDV H protein (wt or mutant), the F protein, and LgBiT-GFP.
	In parallel, Vero-cSLAM cells were transfected with plasmid expressing HiBiT-RFP. Eighteen hours post cell population-mixing, cell-cell fusion was indirectly measured by recording luciferase activity.
	Data are mean ± SD calculated from at least n = 3 independent experiments performed in technical triplicates.
	Statistical significance was determined using a one-way ANOVA test, using GraphPad Prism v.10.5 (**** P≤ 0.0001; *** P≤ 0.001; ** P≤ 0.01; * P≤ 0.05; ns: non-significant).
	The CDV H mutants highlighted in color were also tested agasint the biparatopic H7-H9 construct.
