# Supplementary material for: Protection against lethal canine distemper virus infection by a dual epitope-targeting synthetic antibody
Source: Nat Commun. 2026 Jan 7;17:103. doi: 10.1038/s41467-025-67600-z (PMC12780139; doi:10.1038/s41467-025-67600-z)
Supplement: Supplementary file 6 — Source Data [file 41467_2025_67600_MOESM6_ESM.xlsx]

## Sheet: Fig1a-e
	Figure 1a: Neutralization assays against CDV-A75/17neon/nlucP with monovalent Nbs
		Vero-cSLAM cells + Nb H7 + CDV										Vero-cSLAM cells + Nb H9 + CDV										Vero-cSLAM cells + Nb H7 + Nb H9 + CDV
		Exp 1			Exp 2			Exp 3				Exp 1			Exp 2			Exp 3				Exp 1			Exp 2			Exp 3
	Nb H7 (µg/ml)	Rep 1	Rep 2	Rep 3	Rep 1	Rep 2	Rep 3	Rep 1	Rep 2	Rep 3	Nb H9 (µg/ml)	Rep 1	Rep 2	Rep 3	Rep 1	Rep 2	Rep 3	Rep 1	Rep 2	Rep 3	Nb H7 + Nb H9 (µg/ml)	Rep 1	Rep 2	Rep 3	Rep 1	Rep 2	Rep 3	Rep 1	Rep 2	Rep 3
	0	180113	147889	151709	170492	70536	101640	80604	71731	131973	0	107448	105689	184068	118510	103947	144500	117513	94007	179345	0	130968	128047	112392	139174	162658	206150	61665	83405	58425
	1e-06	123975	191269	108293	71210	144272	85958	112389	140198	139157	1e-06	149401	103304	167261	90804	128062	54180	112687	49690	93744	2e-05	108560	122406	122963	144477	109769	175803	86205	56196	56014
	0.0001	162319	129045	194373	80910	113376	82979	179448	148715	75582	0.0001	118468	64073	99370	71206	74818	73901	98990	65626	43107	0.0002	111337	131206	76442	225557	122074	120591	92503	52114	65225
	0.001	212406	143084	121398	87914	54066	120977	56738	113879	98670	0.001	72543	75077	104862	59611	52106	72555	23657	30501	54844	0.002	60437	72064	123302	110995	58984	80591	38917	64158	52989
	0.01	84875	56933	45520	107688	37452	81286	55049	119453	56275	0.01	24829	36392	87235	16549	55296	44038	18364	23798	24548	0.02	12831	25302	32529	27990	18289	14096	18295	11891	5759
	0.1	42577	64343	60314	109669	28216	42260	34684	53927	54925	0.1	5617	4549	8196	5205	2662	4132	2940	3983	8094	0.2	2350	2399	4870	5408	4832	2583	2562	2137	2572
	1	7413	8060	4844	20493	9370	4755	5005	15779	2078	1	2896	3509	3757	1609	2097	1536	1829	3061	2528	2	1441	1252	1660	1271	2017	924	1299	1543	1810
	10	614	1324	1022	695	638	653	1838	1114	1312	10	2515	2851	2869	1457	1253	1097	2131	1212	1549	20	1099	1104	1422	1102	1510	794	946	1041	1186
	Figure 1b: Neutralization assays against CDV-A75/17neon/nlucP with bivalent Nb-Fc constructs
		Vero-cSLAM cells + H7-Fc + CDV										Vero-cSLAM cells + H9-Fc + CDV
		Exp 1			Exp 2			Exp 3				Exp 1			Exp 2			Exp 3
	H7-Fc (µg/ml)	Rep 1	Rep 2	Rep 3	Rep 1	Rep 2	Rep 3	Rep 1	Rep 2	Rep 3	H9-Fc (µg/ml)	Rep 1	Rep 2	Rep 3	Rep 1	Rep 2	Rep 3	Rep 1	Rep 2	Rep 3
	0	43658	89247	71288	61128	45766	66332	62022	58725	55185	0	40551	45534	48652	32987	48798	46146	67308	66590	57101
	1e-10	66544	55238	56845	58501	72194	85390	59440	42901	41768	1e-10	36504	33954	35392	47325	19938	55116	61601	54603	52564
	1e-09	43610	69641	82039	39001	70801	47261	58583	42538	35779	1e-09	21214	37011	25903	45166	47002	23220	49633	48295	46895
	1e-08	72647	54416	33224	81015	52708	92294	53398	33042	57256	1e-08	62400	68938	46267	29518	37877	32867	43051	41671	57373
	1e-07	44887	75665	40017	44563	64698	48393	61896	58629	55881	1e-07	39274	42016	55261	31991	31540	37525	51532	68449	62531
	1e-06	44034	51318	58873	29701	46223	48987	77584	50878	52227	1e-06	42542	48148	39855	29988	28900	45481	78023	55180	48159
	1e-05	82530	52155	50020	62222	92311	52438	55435	35534	50813	1e-05	25090	42638	29730	23872	23089	36322	40246	31786	66306
	0.0001	29016	33038	61283	43138	35931	67000	30339	41205	44794	0.0001	47246	41145	5554	33807	35721	22593	62680	36291	42989
	0.001	20608	48288	30250	23035	16781	22586	18218	19245	24807	0.001	25994	19566	44785	17834	21537	27505	17721	25436	30819
	0.01	3525	3398	4401	4046	4328	5611	2330	1911	3721	0.01	1224	5023	3894	11018	3582	2930	4114	2039	3131
	0.1	2095	1968	1580	1816	5875	7408	1237	1367	1185	0.1	523	597	546	559	494	562	1222	1361	775
	1	1694	1924	2283	1778	2134	11366	754	711	793	1	532	466	436	298	241	402	776	896	888
	Figure 1c: Competition ELISA assays with Nb H7 immobilized
		Plate coated with Nb H7 and supplemented with either sol H/Nb X or sol H alone
		Exp 1			Exp 2			Exp 3
		Rep 1	Rep 2	Rep 3	Rep 1	Rep 2	Rep 3	Rep 1	Rep 2	Rep 3
	sol H + Nb H7	0.284	0.223	0.256	0.202	0.34	0.318	0.2	0.189	0.269
	sol H alone	1.099	1.385	1.195	1.354	1.305	1.3	0.805	0.754	0.825
	sol H + Nb H9	1.057	0.997	1.041	1.479	1.384	1.27	0.615	0.615	0.632
	sol H alone	1.154	1.21	1.027	1.135	1.361	1.198	0.664	0.659	0.654
	Figure 1d: Competition ELISA assays with Nb H9 immobilized
		Plate coated with Nb H9 and supplemented with either sol H/Nb X or sol H alone
		Exp 1			Exp 2			Exp 3
		Rep 1	Rep 2	Rep 3	Rep 1	Rep 2	Rep 3	Rep 1	Rep 2	Rep 3
	sol H + Nb H7	0.893	0.937	1.24	1.071	1.161	1.143	0.996	0.706	0.711
	sol H alone	1.149	1.088	1.163	1.159	1.116	1.196	0.843	0.822	0.807
	sol H + Nb H9	0.328	0.391	0.324	0.339	0.307	0.392	0.223	0.197	0.204
	sol H alone	1.141	1.068	1.043	1.193	1.213	1.181	0.789	0.803	0.659
	Figure 1e: Competition ELISA assays of the corresponding Nbs and SLAM to CDV H binding
			sol H + solSLAM.V-FC					sol H + Nb H7 + solSLAM.V-FC					sol H + Nb H9 + solSLAM.V-FC					sol H + IR + solSLAM.V-FC
			Rep 1	Rep 2	Rep 3			Rep 1	Rep 2	Rep 3			Rep 1	Rep 2	Rep 3			Rep 1	Rep 2	Rep 3
	No binder	Epx 1	0.742	0.863	0.865	Nb H7 (30 µg/ml)	Epx 1	0.355	0.258	0.32	Nb H9 (30 µg/ml)	Epx 1	0.695	0.691	0.679	IR (30 µg/ml)	Epx 1	0.905	0.948	0.855
		Exp 2	1.125	1.097	0.947		Exp 2	0.309	0.259	0.281		Exp 2	0.601	0.694	0.552		Exp 2	0.619	0.658	0.663
		Exp 3	1.128	1.025			Exp 3	0.24	0.235	0.218		Exp 3	0.775	0.82	0.781		Exp 3	0.792	0.759	0.764

## Sheet: Fig4a-d
	Figure 4a: Competition ELISA assays of the corresponding Nbs and SLAM to CDV H binding
			sol H + H7-H9 + solSLAM.V-FC					sol H + IR + solSLAM.V-FC					sol H + solSLAM.V-FC
			Rep 1	Rep 2	Rep 3			Rep 1	Rep 2	Rep 3			Rep 1	Rep 2	Rep 3
	H7-H9 (10 µg/ml)	Epx 1	0.121	0.12	0.181	IR (30 µg/ml)	Epx 1	0.905	0.948	0.855	No binder	Epx 1	0.742	0.863	0.865
		Exp 2	0.151	0.164	0.144		Exp 2	0.619	0.658	0.663		Exp 2	1.125	1.097	0.947
		Exp 3	0.145	0.144	0.197		Exp 3	0.792	0.759	0.764		Exp 3	1.128	1.025
						Similar as in Figure 1e					Similar as in Figure 1e
	Figure 4b: Competition ELISA assays of the corresponding Nbs and SLAM to CDV H binding
		sol H + Nb H7 + solSLAM.V-FC										sol H + Nb H9 + solSLAM.V-FC										sol H + H7-H9 + solSLAM.V-FC										sol H + IR + solSLAM.V-FC
		Exp 1			Exp 2			Exp 3				Exp 1			Exp 2			Exp 3				Exp 1			Exp 2			Exp 3				Exp 1			Exp 2			Exp 3
	Nb H7 (µg/ml)	Rep 1	Rep 2	Rep 3	Rep 1	Rep 2	Rep 3	Rep 1	Rep 2	Rep 3	Nb H9 (µg/ml)	Rep 1	Rep 2	Rep 3	Rep 1	Rep 2	Rep 3	Rep 1	Rep 2	Rep 3	H7-H9 (µg/ml)	Rep 1	Rep 2	Rep 3	Rep 1	Rep 2	Rep 3	Rep 1	Rep 2	Rep 3	IR (µg/ml)	Rep 1	Rep 2	Rep 3	Rep 1	Rep 2	Rep 3	Rep 1	Rep 2	Rep 3
	3e-06	0.65	0.724	0.747	0.835	0.736	0.745	1.391	0.898	0.92	3e-06	0.634	0.673	0.724	0.669	0.642	0.642	0.781	0.842	0.807	1e-05	0.813	0.66	0.623	0.924	0.958	0.943	0.991	0.917	0.671	3e-05	0.802	0.717	0.689	0.655	0.549	0.495	0.843	0.643	0.886
	3e-05	0.662	0.791	0.805	0.786	0.81	0.826	0.93	1.009	0.796	3e-05	0.736	0.609	0.795	0.816	0.702	0.633	0.891	0.855	0.905	0.0001	0.786	0.682	0.547	0.905	0.9	0.915	0.882	0.868	1.001	0.0003	0.688	0.679	0.705	0.627	0.593	0.499	0.77	0.861	0.867
	0.0003	0.6	0.84	0.851	0.805	0.738	0.802	0.983	0.923	0.949	0.0003	0.717	0.819	0.845	0.687	0.787	0.772	0.945	0.991	0.89	0.001	0.668	0.651	0.66	0.87	0.946	1.123	0.779	0.672	0.64	0.003	0.93	0.66	0.69	0.629	0.616	0.61	0.748	0.761	0.901
	0.003	0.542	0.659	0.685	0.918	0.703	0.698	0.706	0.849	0.822	0.003	0.74	0.897	0.922	0.813	0.74	0.887	0.913	0.948	0.796	0.01	0.574	0.513	0.483	0.773	0.726	0.671	0.515	0.484	0.485	0.03	0.664	0.584	0.658	0.611	0.537	0.541	0.779	0.844	0.865
	0.03	0.592	0.413	0.406	0.671	0.564	0.576	0.552	0.534	0.476	0.03	0.634	0.673	0.724	0.728	0.635	0.796	1.046	0.958	0.928	0.1	0.169	0.144	0.138	0.186	0.186	0.141	0.283	0.287	0.249	0.3	0.542	0.659	0.685	0.632	0.796	0.697	0.79	0.875	0.808
	0.3	0.332	0.259	0.307	0.689	0.594	0.579	0.482	0.463	0.429	0.3	0.735	0.895	0.915	0.904	0.766	0.837	1.003	0.934	0.94	1	0.147	0.125	0.134	0.168	0.173	0.147	0.189	0.175	0.146	3	0.869	0.625	0.834	0.721	0.656	0.668	0.663	0.737	0.894
	3	0.394	0.408	0.274	0.474	0.458	0.418	0.38	0.336	0.308	3	0.627	0.753	1.078	0.768	0.701	0.703	0.926	0.937	0.812	10	0.121	0.12	0.181	0.151	0.164	0.144	0.145	0.144	0.197	30	0.905	0.948	0.855	0.619	0.658	0.663	0.792	0.759	0.764
	30	0.355	0.258	0.32	0.309	0.259	0.281	0.24	0.235	0.218	30	0.695	0.691	0.679	0.601	0.694	0.552	0.775	0.82	0.781
	Figure 4c: Neutralization assays against CDV-A75/17neon/nlucP with biparatopic Nb construct
		Vero-cSLAM cells + H7-H9 + CDV
		Exp 1			Exp 2			Exp 3
	H7-H9 (µg/ml)	Rep 1	Rep 2	Rep 3	Rep 1	Rep 2	Rep 3	Rep 1	Rep 2	Rep 3
	0	35806	148449	73460	108633	171253	101286	389383	1011859	830324
	1e-11	85535	18163	119287	37334	95090	70732	1146116	556506	762429
	1e-10	31106	92304	121676	40003	108629	71741	457102	404014	683428
	1e-09	44834	38781	102870	80486	18816	38482	557204	381959	753521
	1e-08	34073	88485	105301	21308	41155	85638	417387	324194	555089
	1e-07	20503	83103	54106	78777	27269	26465	714740	284848	449460
	1e-05	79353	52569	41730	65562	56843	68332	90932	309017	105127
	1e-05	27100	72795	53592	29495	43678	53592	17707	217471	145068
	0.0001	12132	35176	29965	35176	20314	13800	6930	8799	16355
	0.001	2191	1057	1337	984	7676	13946	8492	6798	52099
	0.01	1006	870	998	845	755	944	4380	5885	8664
	0.1	719	570	1001	598	746	815	2579	2829	3689
	Figure 4d: Quantitative cell-to-cell fusion inhibition assays
		split1-reporter and H/F Vero cells + split2-reporter Vero-cSLAM cells + Nb H7										split1-reporter and H/F Vero cells + split2-reporter Vero-cSLAM cells + Nb H9										split1-reporter and H/F Vero cells + split2-reporter Vero-cSLAM cells + Nb H9
		Exp 1			Exp 2			Exp 3				Exp 1			Exp 2			Exp 3				Exp 1			Exp 2			Exp 3
	Nb H7 (µg/ml)	Rep 1	Rep 2	Rep 3	Rep 1	Rep 2	Rep 3	Rep 1	Rep 2	Rep 3	Nb H9 (µg/ml)	Rep 1	Rep 2	Rep 3	Rep 1	Rep 2	Rep 3	Rep 1	Rep 2	Rep 3	H7-H9 (µg/ml)	Rep 1	Rep 2	Rep 3	Rep 1	Rep 2	Rep 3	Rep 1	Rep 2	Rep 3
	0	1055906	941354	1078744	582515	583186	338771	651954	581497	547009	0	1032169	1112905	1125860	500617	638282	516087	696919	605945	603401	0	1217456	1180976	1149493	648417	703099	268162	584013	530584	513325
	0.0137174	1259431	1199307	1207721	605196	616790	471386	612424	529118	512346	0.0137174	1177648	1132978	1195886	319709	386475	312985	377545	318591	294533	0.0137174	1321048	1277337	1234499	446519	473848	197455	433168	338964	365383
	0.0411523	1205714	1195926	1214397	506144	549597	426243	524786	517558	460200	0.0411523	882737	744138	630856	211030	261564	269344	275419	251274	210923	0.0411523	1111195	1089237	1173997	363766	329744	341317	287476	258003	262280
	0.123457	1170507	1242051	1204960	421372	433831	485861	481905	427450	466792	0.123457	366102	367385	367501	198914	199850	203589	191167	200150	220963	0.123457	693998	643788	732041	231601	277473	276353	228075	218729	211095
	0.37037	908771	999158	1045153	387930	353131	334326	391380	362272	351734	0.37037	206911	249303	242590	212045	173984	227168	165107	205464	174543	0.37037	300858	309090	318527	246754	201212	195627	198081	162580	169746
	1.11111	611568	737762	742948	271316	212508	122829	264030	222361	249084	1.11111	201817	195743	160824	205403	194026	203722	170923	188158	176178	1.11111	174329	156694	211982	222001	181263	234504	201287	169809	177468
	3.33333	342850	363920	368030	217928	163560	153546	170377	151460	170232	3.33333	171133	181894	200715	166067	198146	206633	176050	185000	156755	3.33333	154786	119427	169259	216634	119226	149225	219174	148089	147276
	10	151022	168420	192381	172489	165386	145619	122618	163365	163717	10	157182	161203	161827	163289	213341	246202	198920	196574	157887	10	129407	135141	191677	234036	156873	203686	167855	153406	140882

## Sheet: Fig.5c
	Figure 5c: Viral titers in peripheral blood mononuclear cells (PBMCs) of infected animals
		TCID50/106 PBMCs
		4 x treatment group			3 x treatment group			2 x treatment group			1 x treatment group			untreated
	Days post infection	Animal #1	Animal #2	Animal #3	Animal #1	Animal #2	Animal #3	Animal #1	Animal #2	Animal #3	Animal #1	Animal #2	Animal #3	Animal #1	Animal #2	Animal #3
	3	1	1	1	1	1	1	21.5054	50.3949	265.415	343.629	326.29	346.981	87.1847	988.212	1762.11
	7	1020.41	95.6938	2615.12	75.2296	470.579	21.2968	29197.1	25806.5	17573.2	166620	51121.9	117121	80057.7	156162	126491
	10	892.605	184332	16182.5	89.2605	1	7760.19	3339.49	18437.4	1799.49	64664.7	7574.32	17302.8	8784.1	1374.9	28985.5
	14	1	43638.8	3.70475	1	1	1109.57	95.8266	836.837	9.30082
	17	1	3106.16	1	1	1	7.85659	4.18419	139.712	1
	21	1	2564.1	1	1	1	1	1	1	1
	24	1	9359.37	1
	28	1	5767.6	1	1	1	1	1	1	1
	35	1		1	1	1	1	1	1	1

## Sheet: Fig.5d
	Figure 5d: Body temperature of infected animals
		Body Temperature (°C)
		4 x treatment group			3 x treatment group			2 x treatment group			1 x treatment group			untreated
	Days post infection	Animal #1	Animal #2	Animal #3	Animal #1	Animal #2	Animal #3	Animal #1	Animal #2	Animal #3	Animal #1	Animal #2	Animal #3	Animal #1	Animal #2	Animal #3
	-3	38	37.7	38.6	38	37.8	38.2
	-2	37.9	37.7	38.3	37.9	37.5	37.9
	-1	37.7	37.5	37.9	37.5	37.7	38.2
	0	38.4	38.6	39.3	38.3	38.8	39.2	38.5	38.9	38.3	39.3	39	38.9	39.4	39.2	38.6
	1	38.5	38.6	38.1	38.2	38.5	38.7	39.2	39.4	38.6	39.8	38.7	38.7	39.1	39.1	39.4
	2	38.6	38.1	38.6	38.2	37.7	38.4	38.1	39.2	38.4	39.1	39.3	39	39.1	39.3	39.1
	3	38	38.2	38.4	37.8	37.8	38.3	38.5	38.8	38.2	39	39.5	39.1	39.3	39.6	38.4
	4	38.5	38.7	39.7	38.3	37.5	39	39	39.1	38.1	39.7	39.6	39.1	39.4	39.6	39.3
	5	38.2	38.5	38.7	38.6	38.1	38.2	38.7	39.1	38.5	39.3	39.6	39	38.8	39.2	39
	6	38.2	38.4	38.3	38.4	38	38.3	38.8	38.9	38.8	39.5	38.7	39.7	39.2	39.2	39.3
	7	37.7	38.2	39.1	38.3	38.3	38.8	39	38.7	38.8	39.9	39.5	38.9	39.7	39.9	39.1
	7.5							40	40.5	39.7	40.4	40.7	39.9	40.5	40.5	40.5
	8	38.2	38.2	38.8	38.5	38.2	37.7	38.8	38.7	38.4	39.4	39.5	39.5	40.9	39.9	39.9
	8.5							38.5	39.3	38.2	39.5	39.4	38.6	39.1	39.5	39.9
	9	38.8	38.1	38.3	38.5	38.7	39.3	39.3	39.3	39.7	40.5	39.7	39.2	39.5	40.1	39.8
	9.5							38.8	38.8	38.9	39.4	39.6	39.5	39.5	39.1	39.8
	10	38.5	38	39.5	38.5	38.3	39.3	38.6	38.5	39.3	39.9	38.7	39.5	40	39.8	39.5
	10.5							38.9	39.7	39.2	39.9	39.8	40.1	39.6	39.9	39.7
	11	38.4	38.5	39.3	38.4	38.3	39.1	38.4	37.9	39.6	41	39.4	41.1	39.2	40.1	39.8
	11.5							38.2	39	38.8	40.8	39.1	40.1	40.4	40	40.4
	12	37.9	37.9	39.6	38.4	37.9	39.7	38.2	39.1	38.9
	13	38.3	38.1	39.1	38.2	38.1	39.8	38.3	38.2	38.3
	14	38.3	38.8	38.6	38.5	38.9	38.3	37.9	38.7	39.4
	15	38.3	38.4	38	38.5	38.5	38.3	38.2	38.3	39.3
	16	38.3	38.3	38.4	38.4	39.2	38.4	38.9	38.5	39.2
	17	37.9	38.3	38.2	38.1	38.9	38.7	38.8	37.9	38.7
	18	38.1	38.1	38.2	38.7	38.2	38.4	38	38	38.5
	19	38.4	38	38.6	38.3	38.7	37.8	38.4	38.2	38.4
	20	38.5	38.1	38.5	38.6	39	37.7	37.2	37.8	38.3
	21	38.5	39.2	38.7	38.3	39	38.4	38.9	38.2	38.5
	22	38.6	39.1	38.5	38.1	38.2	38.2	39.1	38.6	38.1
	23	38.2	39.2	38.1	38.9	38.1	38.5	38.8	39	38.5
	24	38.2	39.6	38.7	38.8	38.9	38.1	38.1	38.1	38.5
	25	38.6	38.9	38	38.5	39.3	38.4	38.4	38.9	38.6
	26	37.8	39	38	38.4	38.1	37.8	37.9	38.8	38.3
	27	37.9	38.9	37.3	38.5	37.9	37.7	38.7	38.2	38.1
	28	37.8	38.5	38.9	39.4	39.4	38.5	38.6	38.1	38.5
	29	38.8	38.1	38.6	39.2	39.2	38.3	38.2	38.3	38.8
	30	38.6	39.3	38	38.4	38.2	38.5	38.7	38.8	37.9
	31	39.1		37.9	39.5	38.7	38.5	37.7	38.7	38
	32	38.6		38.1	38.9	38.1	38.6	37.5	38.1	38.4
	33	38		37.6	38.4	38.8	37.9	38	38.1	38.6
	34							38	37.8	37.9
	35	39.2		38.1	39.2	38.8	38.6	38.8	38.2	38.5

## Sheet: Fig.5f
	Figure 5f: CDV neutralizing responses in plasma
		VNT
		4 x treatment group			3 x treatment group			2 x treatment group
	Days post infection	Animal #1	Animal #2	Animal #3	Animal #1	Animal #2	Animal #3	Animal #1	Animal #2	Animal #3
	-3	15	15	15	15	15	15
	0	30	30	20	15	15	15	15	15	15
	28*/30	160	30	200	70	50	280	400	35	200

## Sheet: Supplementary Fig.1d
Extended Figure 1d: Titration of Nb H7, H9 and H7-H9 on CDV-H and MeV-H coated plates
nanobody H7 on CDV solH coated plates											nanobody H7 on MeV solH coated plates
	Exp 1			Exp 2			Exp 3					Exp 1			Exp 2			Exp 3
nB H7(µM)	Rep 1	Rep 2	Rep 3	Rep 1	Rep 2	Rep 3	Rep 1	Rep 2	Rep 3		nB H7(µM)	Rep 1	Rep 2	Rep 3	Rep 1	Rep 2	Rep 3	Rep 1	Rep 2	Rep 3
1	1.058	1.019	1.094	1.173	1.172	1.128	1.18	1.179	1.172		1	0.145	0.132	0.14	0.13	0.133	0.121	0.115	0.119	0.117
0.1	1.218	1.257	1.29	1.167	1.123	1.109	1.145	1.138	1.144		0.1	0.065	0.061	0.062	0.072	0.063	0.059	0.062	0.061	0.068
0.01	1.312	1.306	1.283	1.192	1.165	1.179	1.184	1.195	1.175		0.01	0.066	0.062	0.06	0.057	0.062	0.057	0.059	0.06	0.06
0.001	1.17	1.126	1.11	1.118	1.085	1.095	1.101	1.132	1.143		0.001	0.062	0.067	0.061	0.058	0.057	0.058	0.063	0.066	0.066
0.0001	0.135	0.148	0.141	0.066	0.121	0.12	0.114	0.127	0.135		0.0001	0.06	0.059	0.058	0.057	0.057	0.058	0.063	0.091	0.064
1e-05	0.063	0.071	0.059	0.054	0.069	0.058	0.059	0.059	0.06		1e-05	0.061	0.059	0.058	0.058	0.056	0.057	0.078	0.061	0.069
1e-06	0.065	0.069	0.062	0.057	0.057	0.073	0.06	0.058	0.058		1e-06	0.062	0.074	0.06	0.058	0.058	0.061	0.061	0.061	0.059
1e-07	0.055	0.064	0.076	0.054	0.057	0.059	0.059	0.059	0.057		1e-07	0.056	0.052	0.057	0.064	0.065	0.067	0.069	0.062	0.059
nanobody H9 on CDV solH coated plates											nanobody H9 on MeV solH coated plates
	Exp 1			Exp 2			Exp 3					Exp 1			Exp 2			Exp 3
nB H9(µM)	Rep 1	Rep 2	Rep 3	Rep 1	Rep 2	Rep 3	Rep 1	Rep 2	Rep 3		nB H9(µM)	Rep 1	Rep 2	Rep 3	Rep 1	Rep 2	Rep 3	Rep 1	Rep 2	Rep 3
1	0.926	0.98	0.918	1.142	1.096	0.995	1.102	1.148	1.094		1	0.602	0.555	0.545	0.455	0.531	0.511	0.478	0.505	0.515
0.1	1.037	1.13	1.044	1.132	1.101	0.991	1.123	1.096	1.02		0.1	0.084	0.083	0.082	0.056	0.071	0.068	0.083	0.072	0.078
0.01	1.154	1.179	1.137	1.123	1.089	1.095	1.144	1.166	1.143		0.01	0.062	0.061	0.062	0.099	0.059	0.056	0.068	0.07	0.061
0.001	0.995	0.996	1.007	1.008	0.989	0.977	1.034	0.961	1.039		0.001	0.058	0.059	0.059	0.064	0.058	0.055	0.069	0.084	0.057
0.0001	0.188	0.141	0.144	0.117	0.121	0.12	0.118	0.109	0.113		0.0001	0.058	0.057	0.057	0.06	0.059	0.055	0.063	0.058	0.062
1e-05	0.074	0.059	0.063	0.055	0.055	0.058	0.059	0.057	0.059		1e-05	0.058	0.061	0.057	0.058	0.059	0.056	0.06	0.065	0.063
1e-06	0.085	0.064	0.056	0.055	0.057	0.057	0.058	0.056	0.057		1e-06	0.065	0.061	0.059	0.06	0.063	0.057	0.061	0.06	0.059
1e-07	0.06	0.056	0.055	0.055	0.059	0.055	0.056	0.055	0.059		1e-07	0.062	0.056	0.058	0.059	0.058	0.056	0.059	0.059	0.06
Bi-paratopic H7-H9 on CDV solH coated plates											Bi-paratopic H7-H9 on MeV solH coated plates
	Exp 1			Exp 2			Exp 3					Exp 1			Exp 2			Exp 3
Bi-nB H7H9(µM)	Rep 1	Rep 2	Rep 3	Rep 1	Rep 2	Rep 3	Rep 1	Rep 2	Rep 3		Bi-nB H7H9(µM)	Rep 1	Rep 2	Rep 3	Rep 1	Rep 2	Rep 3	Rep 1	Rep 2	Rep 3
1	1.339	1.357	1.399	1.056	1.039	1.062	1.073	1.059	1.083		1	1.127	1.174	1.204	1.206	1.256	1.322	1.202	1.233	1.286
0.1	1.224	1.252	1.269	1.03	1.012	1.031	1.059	1.044	1.055		0.1	0.332	0.356	0.366	0.317	0.332	0.363	0.28	0.284	0.292
0.01	1.348	1.326	1.331	1.048	1.046	1.072	1.09	1.078	1.067		0.01	0.076	0.08	0.074	0.069	0.07	0.07	0.077	0.069	0.069
0.001	1.292	1.238	1.278	1.105	1.097	1.115	1.175	1.161	1.159		0.001	0.059	0.064	0.058	0.058	0.061	0.069	0.064	0.063	0.061
0.0001	0.178	0.189	0.215	0.141	0.145	0.166	0.18	0.177	0.183		0.0001	0.057	0.057	0.055	0.058	0.057	0.058	0.062	0.063	0.062
1e-05	0.071	0.059	0.062	0.06	0.06	0.056	0.062	0.062	0.062		1e-05	0.057	0.056	0.056	0.062	0.06	0.058	0.062	0.061	0.058
1e-06	0.062	0.079	0.08	0.06	0.058	0.058	0.058	0.059	0.064		1e-06	0.059	0.057	0.052	0.061	0.062	0.059	0.06	0.063	0.061
1e-07	0.057	0.069	0.057	0.057	0.056	0.055	0.06	0.059	0.06		1e-07	0.059	0.057	0.057	0.088	0.061	0.063	0.06	0.062	0.059

## Sheet: Supplementary Fig.7d
	Extended Figure 6d: SDS-PAGE analysis of the purified H7-H9-fFc antibody

## Sheet: Supplementary Fig.7e-f
	Extended Figure 6e: Neutralization assays against CDV-A75/17neon/nlucP with bivalent and biparatopic Nb-Fc constructs
		Vero-cSLAM cells + H7-H9-fFc + CDV
		Exp 1			Exp 2			Exp 3
	H7-H9-fFc (µg/ml)	Rep 1	Rep 2	Rep 3	Rep 1	Rep 2	Rep 3	Rep 1	Rep 2	Rep 3
	0	31813	42876	32322	45208	28758	43514	389984	204633	336889
	1e-10	67847	60083	62448	38601	33663	38764	163355	217188	151865
	1e-09	68830	68308	28378	35524	68699	36687	158064	213839	206821
	1e-08	16787	62020	16912	27767	32447	28187	338637	112839	336512
	1e-07	24796	57259	30141	10226	25501	8129	233424	188662	220824
	1e-06	20660	42458	22149	26089	16177	33084	141355	145107	160753
	1e-05	46677	56965	25415	10286	13052	11244	86926	131947	56609
	0.0001	26197	22911	25882	18168	4018	4489	215863	49588	104727
	0.001	7846	2573	897	403	551	593	4477	2469	2623
	0.01	495	507	518	479	427	547	1416	1524	1464
	0.1	505	400	416	390	434	497	1031	1025	926
	1	363	372	384	464	351	473	955	860	907
	Extended Figure 6f: Comparative efficacy of H7-H9-fFc against the CDV strains A75/17 and 5804P
		CDV-5804P-GFP TCID50/ml						CDV-A75/17 TCID50/ml						CDV-OL-GFP TCID50/ml
		Exp 1		Exp 2		Exp 3		Exp 1		Exp 2		Exp 3		Exp 1		Exp 2		Exp 3
	H7-H9-fFc (µg/ml)	Rep 1	Rep 2	Rep 1	Rep 2	Rep 1	Rep 2	Rep 1	Rep 2	Rep 1	Rep 2	Rep 1	Rep 2	Rep 1	Rep 2	Rep 1	Rep 2	Rep 1	Rep 2
	100													10.5409	10.5409	10.5409	10.5409	10.5409	10.5409
	10	10.5409	10.5409	10.5409	10.5409	10.5409	10.5409	10.5409	10.5409	10.5409	10.5409	10.5409	10.5409	10.5409	10.5409	333.333	592.76	10.5409	10.5409
	1	10.5409	10.5409	10.5409	10.5409	10.5409	10.5409	10.5409	10.5409	10.5409	10.5409	10.5409	10.5409	1054.09	1054.09	592.76	1054.09	333.333	592.76
	0.1	10.5409	10.5409	10.5409	10.5409	10.5409	10.5409	10.5409	10.5409	10.5409	10.5409	10.5409	10.5409	3333.33	10540.9	10540.9	10540.9	1054.09	1874.47
	0.01	1054.09	333.333	3333.33	5927.6	3333.33	1054.09	333.333	10.5409	592.76	592.76	1054.09	187.447	59276	5927.6	33333.3	33333.3	10540.9	10540.9
	0.001	18744.7	33333.3	333333	105409	105409	105409	105409	333333	105409	18744.7	59276	187447	5927.6	18744.7	10540.9	33333.3	18744.7	33333.3
	0.0001	59276	33333.3	3.33333e+06	592760	105409	592760	187447	187447	187447	187447	1.05409e+06	1.05409e+06	10540.9	10540.9	18744.7	18744.7	33333.3	105409
	1e-05	105409	33333.3	333333	333333	187447	105409	59276	187447	187447	187447	1.87447e+06	1.05409e+06	18744.7	33333.3	33333.3	59276	18744.7	18744.7
	1e-06	59276	59276	187447	1.05409e+06	1.87447e+06	105409	59276	333333	592760	187447	1.87447e+06	592760	10540.9	18744.7	59276	33333.3	33333.3	18744.7
	1e-07	10540.9	33333.3	592760	187447	187447	187447	18744.7	59276	1.87447e+06	333333	592760	592760	18744.7	10540.9	59276	33333.3	18744.7	33333.3
	1e-08	10540.9	33333.3	592760	105409	105409	187447	187447	59276	3.33333e+06	59276	1.05409e+06	1.05409e+06	10540.9	5927.6	105409	187447	18744.7	33333.3
	1e-09	18744.7	33333.3	187447	333333	333333	105409	105409	333333	187447	105409	592760	1.87447e+06	18744.7	10540.9	33333.3	59276	18744.7	105409

## Sheet: Supplementary Fig.8a
	Extended Figure 7a:Body temperatures of individual animals
		Body Temperature (°C)
		4 x treatment group			3 x treatment group			2 x treatment group			1 x treatment group			untreated
	Days post infection	Animal #1	Animal #2	Animal #3	Animal #1	Animal #2	Animal #3	Animal #1	Animal #2	Animal #3	Animal #1	Animal #2	Animal #3	Animal #1	Animal #2	Animal #3
	-3	38	37.7	38.6	38	37.8	38.2
	-2	37.9	37.7	38.3	37.9	37.5	37.9
	-1	37.7	37.5	37.9	37.5	37.7	38.2
	0	38.4	38.6	39.3	38.3	38.8	39.2	38.5	38.9	38.3	39.3	39	38.9	39.4	39.2	38.6
	1	38.5	38.6	38.1	38.2	38.5	38.7	39.2	39.4	38.6	39.8	38.7	38.7	39.1	39.1	39.4
	2	38.6	38.1	38.6	38.2	37.7	38.4	38.1	39.2	38.4	39.1	39.3	39	39.1	39.3	39.1
	3	38	38.2	38.4	37.8	37.8	38.3	38.5	38.8	38.2	39	39.5	39.1	39.3	39.6	38.4
	4	38.5	38.7	39.7	38.3	37.5	39	39	39.1	38.1	39.7	39.6	39.1	39.4	39.6	39.3
	5	38.2	38.5	38.7	38.6	38.1	38.2	38.7	39.1	38.5	39.3	39.6	39	38.8	39.2	39
	6	38.2	38.4	38.3	38.4	38	38.3	38.8	38.9	38.8	39.5	38.7	39.7	39.2	39.2	39.3
	7	37.7	38.2	39.1	38.3	38.3	38.8	39	38.7	38.8	39.9	39.5	38.9	39.7	39.9	39.1
	7.5							40	40.5	39.7	40.4	40.7	39.9	40.5	40.5	40.5
	8	38.2	38.2	38.8	38.5	38.2	37.7	38.8	38.7	38.4	39.4	39.5	39.5	40.9	39.9	39.9
	8.5							38.5	39.3	38.2	39.5	39.4	38.6	39.1	39.5	39.9
	9	38.8	38.1	38.3	38.5	38.7	39.3	39.3	39.3	39.7	40.5	39.7	39.2	39.5	40.1	39.8
	9.5							38.8	38.8	38.9	39.4	39.6	39.5	39.5	39.1	39.8
	10	38.5	38	39.5	38.5	38.3	39.3	38.6	38.5	39.3	39.9	38.7	39.5	40	39.8	39.5
	10.5							38.9	39.7	39.2	39.9	39.8	40.1	39.6	39.9	39.7
	11	38.4	38.5	39.3	38.4	38.3	39.1	38.4	37.9	39.6	41	39.4	41.1	39.2	40.1	39.8
	11.5							38.2	39	38.8	40.8	39.1	40.1	40.4	40	40.4
	12	37.9	37.9	39.6	38.4	37.9	39.7	38.2	39.1	38.9
	13	38.3	38.1	39.1	38.2	38.1	39.8	38.3	38.2	38.3
	14	38.3	38.8	38.6	38.5	38.9	38.3	37.9	38.7	39.4
	15	38.3	38.4	38	38.5	38.5	38.3	38.2	38.3	39.3
	16	38.3	38.3	38.4	38.4	39.2	38.4	38.9	38.5	39.2
	17	37.9	38.3	38.2	38.1	38.9	38.7	38.8	37.9	38.7
	18	38.1	38.1	38.2	38.7	38.2	38.4	38	38	38.5
	19	38.4	38	38.6	38.3	38.7	37.8	38.4	38.2	38.4
	20	38.5	38.1	38.5	38.6	39	37.7	37.2	37.8	38.3
	21	38.5	39.2	38.7	38.3	39	38.4	38.9	38.2	38.5
	22	38.6	39.1	38.5	38.1	38.2	38.2	39.1	38.6	38.1
	23	38.2	39.2	38.1	38.9	38.1	38.5	38.8	39	38.5
	24	38.2	39.6	38.7	38.8	38.9	38.1	38.1	38.1	38.5
	25	38.6	38.9	38	38.5	39.3	38.4	38.4	38.9	38.6
	26	37.8	39	38	38.4	38.1	37.8	37.9	38.8	38.3
	27	37.9	38.9	37.3	38.5	37.9	37.7	38.7	38.2	38.1
	28	37.8	38.5	38.9	39.4	39.4	38.5	38.6	38.1	38.5
	29	38.8	38.1	38.6	39.2	39.2	38.3	38.2	38.3	38.8
	30	38.6	39.3	38	38.4	38.2	38.5	38.7	38.8	37.9
	31	39.1		37.9	39.5	38.7	38.5	37.7	38.7	38
	32	38.6		38.1	38.9	38.1	38.6	37.5	38.1	38.4
	33	38		37.6	38.4	38.8	37.9	38	38.1	38.6
	34							38	37.8	37.9
	35	39.2		38.1	39.2	38.8	38.6	38.8	38.2	38.5

## Sheet: Supplementary Fig.8b
	Extended Figure 7b: Body weight variation
		Relative Body weight
		4 x treatment group			3 x treatment group			2 x treatment group			1 x treatment group			untreated
	Days post infection	Animal #1	Animal #2	Animal #3	Animal #1	Animal #2	Animal #3	Animal #1	Animal #2	Animal #3	Animal #1	Animal #2	Animal #3	Animal #1	Animal #2	Animal #3
	-3	1	1	1	1	1	1
	-2
	-1
	0	1.00938	1.02548	1.01795	1.02795	1.03069	1.01356	1	1	1	1	1	1	1	1	1
	1
	2
	3	1.05764	1.05987	1.00898	1.04828	1.04987	0.995215	0.991616	1.01273	1.02338	1.01618	1.00849	1.05272	0.998312	1.01667	1.02894
	4
	5
	6
	7	1.0563	1.0586	1.01257	1.06989	1.04476	0.992026	1.00381	1.06506	1.03932	1.00324	0.97454	1.03866	1.03207	1.01154	1.03537
	8							1.0061	1.04102	1.03932	1.00216	0.954738	1.04745	1.01941	1.00897	1.02894
	9							1.01296	1.05516	1.04782	0.989213	0.915134	1.02724	0.990717	0.974359	1.00643
	10	1.03619	1.03312	0.991023	1.0648	1.0422	0.988038	1.00838	1.07355	1.02976	0.961165	0.871287	0.992091	0.988186	0.95	0.967846
	11							1.01067	1.06931	1.03932	0.955771	0.837341	0.949033	0.949367	0.95641	0.92283
	12							0.997713	1.06648	1.03613
	13
	14	1.0496	1.01783	0.958707	1.09022	1.05371	0.976077	0.979421	1.08487	1.03188
	15
	16							0.996951	1.06365	1.03294
	17	1.09651	1.0242	0.969479	1.08386	1.0665	0.979266	0.990091	1.06789	1.01488
	18
	19
	20
	21	1.09517	1.02675	0.9614	1.08386	1.05882	0.946571	1.00534	1.09618	1.02763
	22
	23
	24		1.04586					0.997713	1.13579	1.02869
	25
	26
	27
	28	1.1126	1.01146	0.975763	1.05972	0.970588	0.963317	1.00762	1.13579	1.0255
	29
	30		0.988535
	31							0.999238	1.12447	1.02338
	32
	33
	34
	35	1.0134		0.973968	0.973316	0.898977	0.957735	1.01829	1.22348	1.03932

[truncated: 3 more sheets: Supplementary Fig.8c, Supplementary Fig.9a-c, Supplementary Data 7]
